# Supplementary material for: 3D Printable Soft Sensory Fiber Networks for Robust and Complex Tactile Sensing
Source: Micromachines (Basel). 2022 Sep 17;13(9):1540. doi: 10.3390/mi13091540 (PMC9502117; doi:10.3390/mi13091540)
Supplement: Supplementary file 1 [file micromachines-13-01540-s001.zip]

Archive with 1 entries (1 files):
- micromachines-1913880-supplementary.pdf
